# Supplementary material for: Analysis and Biophysics of Surface EMG for Physiotherapists and Kinesiologists: Toward a Common Language With Rehabilitation Engineers
Source: Front Neurol. 2020 Oct 15;11:576729. doi: 10.3389/fneur.2020.576729 (PMC7594523; doi:10.3389/fneur.2020.576729)
Supplement: Supplementary Data Sheet 3 — Tutorial codes. [file Data_Sheet_3.zip]

Archive with 10 entries (9 files):
- PhysioTutorialCode_Matlab.m
- PhysioTutorialCode_OctaveVersion.m
- surfaceEMG_SampleData/
- surfaceEMG_SampleData/Tutorial_AmpChange_EMG.mat
- surfaceEMG_SampleData/Tutorial_Coherence_EMG.mat
- surfaceEMG_SampleData/Tutorial_EMG_sig.mat
- surfaceEMG_SampleData/Tutorial_Fatigue_EMG.mat
- surfaceEMG_SampleData/Tutorial_Gait_EMG.mat
- KeyFunctions_Matlab.m
- KeyFunctions_OctaveVersion.m
